# Supplementary material for: PUFFFIN: an ultra-bright, customisable, single-plasmid system for labelling cell neighbourhoods
Source: EMBO J. 2024 Jul 12;43(18):14. doi: 10.1038/s44318-024-00154-w (PMC11405414; doi:10.1038/s44318-024-00154-w)
Supplement: Supplementary file 2 — Movie EV1 [file 44318_2024_154_MOESM2_ESM.zip]

Archive with 6 entries (5 files):
- LebekMovieEV1/
- __MACOSX/._LebekMovieEV1
- LebekMovieEV1/EMBOJ-2023-116007_MovEV1.mp4
- __MACOSX/LebekMovieEV1/._EMBOJ-2023-116007_MovEV1.mp4
- LebekMovieEV1/ReadMe_MovieEV1.txt
- __MACOSX/LebekMovieEV1/._ReadMe_MovieEV1.txt
