# Supplementary material for: PUFFFIN: an ultra-bright, customisable, single-plasmid system for labelling cell neighbourhoods
Source: EMBO J. 2024 Jul 12;43(18):14. doi: 10.1038/s44318-024-00154-w (PMC11405414; doi:10.1038/s44318-024-00154-w)
Supplement: Supplementary file 2 — Movie EV1 [file 44318_2024_154_MOESM2_ESM.zip › LebekMovieEV1/ReadMe_MovieEV1.txt]

 

Lebek et al MovieÊEV1. Live imaging of a 50:1 unmodified cell:secretor co-culture. Images were taken every 15Êminutes over 19Êhours. Left side shows brightfield, green and red fluorescence, right side the same movie without brightfield.
 
