# Supplementary material for: PUFFFIN: an ultra-bright, customisable, single-plasmid system for labelling cell neighbourhoods
Source: EMBO J. 2024 Jul 12;43(18):14. doi: 10.1038/s44318-024-00154-w (PMC11405414; doi:10.1038/s44318-024-00154-w)
Supplement: Supplementary file 3 — Movie EV2 [file 44318_2024_154_MOESM3_ESM.zip]

Archive with 6 entries (5 files):
- LebekMovieEV2/
- __MACOSX/._LebekMovieEV2
- LebekMovieEV2/ReadMe_MovieEV2.txt
- __MACOSX/LebekMovieEV2/._ReadMe_MovieEV2.txt
- LebekMovieEV2/EMBOJ-2023-116007_MovEV2.mp4
- __MACOSX/LebekMovieEV2/._EMBOJ-2023-116007_MovEV2.mp4
