# Supplementary material for: PUFFFIN: an ultra-bright, customisable, single-plasmid system for labelling cell neighbourhoods
Source: EMBO J. 2024 Jul 12;43(18):14. doi: 10.1038/s44318-024-00154-w (PMC11405414; doi:10.1038/s44318-024-00154-w)
Supplement: Supplementary file 3 — Movie EV2 [file 44318_2024_154_MOESM3_ESM.zip › LebekMovieEV2/ReadMe_MovieEV2.txt]

Lebek et al MovieÊEV2. Live imaging of a border experiment showing close labelling range. Secretors and acceptors were seeded separately and cultured to confluency in a removable cell culture insert. Insert was removed 8Êhours prior to start of imaging. Images were taken every 15Êminutes over 19Êhours for brightfield, green and red fluorescence.


1
